# Supplementary material for: Sensory Processing Sensitivity Questionnaire: A Psychometric Evaluation and Associations with Experiencing the COVID-19 Pandemic
Source: Int J Environ Res Public Health. 2021 Dec 8;18(24):12962. doi: 10.3390/ijerph182412962 (PMC8700833; doi:10.3390/ijerph182412962)
Supplement: Supplementary file 1 [file ijerph-18-12962-s001.zip]

Archive with 1 entries (1 files):
- ijerph-1415598-supplementary.pdf
